# Supplementary material for: Overweight Is an Independent Risk Factor for Reduced Lung Volumes in Myotonic Dystrophy Type 1
Source: PLoS One. 2016 Mar 25;11(3):e0152344. doi: 10.1371/journal.pone.0152344 (PMC4807837; doi:10.1371/journal.pone.0152344)
Supplement: S1 File — (XLSX) [file pone.0152344.s001.xlsx]

## Sheet: Blad1
MIRS	Gender (0=male, 1=female)	Age (years)	Length (m)	Weight (kg)	FFMInorm	FFMI	Vcnorm	VC	FRCHenorm	FRCHe	RVHenorm	RVHe	TLCnorm	TLC	FEV1norm	FEV1	FEV1%Vcnorm	FEV1%VC	FIV1norm	FIV1	DLCO/Vanorm	DLCO/VA	Pemaxnorm	Pemax	Pimaxnorm	Pimax	ERVnorm	ERV
4	0	56	1,86	75,00			5,13	4,64	3,77	3,01	2,44	1,55	7,78	6,19	3,88	3,78	77,00	82,00			1,41	1,31	12,65	5,51	8,27	4,92	1,33	1,46
3	0	53	1,90	82,00			5,48	4,53	3,82	3,53	2,40	2,09	8,10	6,62	4,17	3,34	78,00	75,00			1,44	1,62	13,01	12,81	8,67	9,88	1,42	1,44
5	0	41	1,73	57,40	16,00	12,28	4,76	4,28							3,76	3,88	80,00	88,00
4	0	35	1,81	69,00	16,00	13,90	5,41	3,84					7,38	5,44		3,25	81,00	85,00			1,59	1,71	14,52	4,56	10,39	4,15
4	1	46	1,74	68,20	15,00	13,46	3,72	3,90	2,94	3,18	1,89	1,59	5,69	5,49	3,12	3,04	80,00	78,00			1,62	1,65	9,73	7,49	7,90	5,51	1,05	1,59
5	0	47	1,86	91,60	16,00	15,90	5,38	4,18	3,69	2,46	2,24	1,55	7,78	5,74	4,14	3,53	79,00	84,00			1,48	1,61	13,45	11,78	9,18	6,08	1,45	,91
4	1	20	1,63	76,80	15,00	16,43	3,72	3,30	2,68	1,74	1,35	,81	4,97	4,11	3,21	2,72	84,00	84,00		3,12	1,94	1,87	9,13	3,43	7,13	7,65	1,33	,93
	1	73	1,58	62,00	15,00	14,35	2,33	2,30	2,61	2,40	2,03	1,60	4,64	3,90	1,82	1,42	75,00	62,00	2,05	1,87	1,42	1,43	8,86	2,55	6,78	2,53
4	1	64	1,56	66,60			2,45	1,93	2,56	1,78	1,85	1,17	4,51	3,10	1,96	1,55	77,00	84,00	2,19	1,78	1,53	2,06	8,75	6,18	6,64	3,32	,71	,61
2	0	64	1,60	73,00			3,44	3,53	2,65	2,44	1,90	1,77	4,77	5,29	2,14	2,36	77,00	67,00	2,38	3,37	1,52	1,26	8,97	5,53	6,92	5,55	,75	,67
4	1	70	1,66	69,00			2,78	3,22	2,79	2,67	2,12	1,75	5,17	4,97	2,21	2,10	76,00	65,00	2,45	2,56	1,43	1,71	9,29	4,77	7,34	4,07
	1	51	1,58	83,40	15,00	16,73	2,86	2,20	2,59	1,18	1,68	1,03	4,64	3,23	2,37	1,92	79,00	87,00	2,59	2,01	1,66	1,87	8,86	4,18	6,78	4,53
5	1	59	1,64	39,00	15,00	9,64	2,95	1,36	2,73	1,85	1,91	1,39	5,03	2,75	2,40	1,20	78,00	91,00	2,64	1,17			9,19	2,33	7,20	2,29
4	1	64	1,69	67,40	15,00	13,07	3,06	3,71	2,85	2,56	2,08	1,38	5,36	5,09	2,48	2,97	77,00	81,00	2,73	3,42	1,48	1,81	9,46	10,91	7,55	6,52	,77	1,18
5	1	55	1,65	71,00			3,09	2,78	2,75	2,17	1,87	1,43	5,10	4,22	2,54	2,26	79,00	81,00	2,78	2,33	1,58	1,80	9,24	4,15	7,27	3,44
5	1	40	1,56	130,00			3,03	2,40	2,53	1,21	1,46	1,03	4,51	3,43	2,56	1,96	82,00	82,00	2,78	2,28	1,79	2,21	8,75	4,38	6,64	3,37	1,07	,18
4	1	56	1,68	70,30			3,16	2,37	2,82	1,93	1,97	1,45	5,30	3,82	2,59	1,76	78,00	74,00	2,83	1,95	1,54	1,30	9,40	5,60	7,48	5,78	,85	,48
4	1	55	1,66	74,00			3,14	3,01	2,77	1,70	1,88	1,06	5,17	4,07	2,58	2,35	79,00	81,00	2,83	2,72	1,58	1,17	9,29	7,23			,89	,64
4	1	57	1,68	64,00	15,00	13,59	3,18	3,40	2,82	2,95	1,95	1,74	5,30	5,14	2,61	2,86	78,00	84,00	2,86	2,92	1,55	1,53	9,40	3,76	7,48	3,08	,87	1,21
5	1	45	1,61	130,00	15,00	21,37	3,14	2,70	2,65	1,55	1,63	1,27	4,84	3,97	2,63	1,94	81,00	75,00	2,87	2,55	1,70	1,76	9,02	4,01	6,99	6,16
5	1	44	1,61	83,00	15,00	14,95	3,17	1,96	2,65	1,12	1,62	1,05	4,84	3,01	2,66	1,62	81,00	83,00	2,89	1,74	1,71	1,79	9,02	4,80	6,99	4,49	1,03	,07
4	1	61	1,72	88,00			3,27	2,48	2,91	1,73	2,09	1,12	5,56	3,60	2,67	1,82	78,00	73,00	2,93	1,83	1,50	1,55	9,62	2,84	7,76	4,04
	1	50	1,66	67,00	15,00	12,31	3,26	3,51	2,77	2,10	1,80	1,37	5,17	4,88	2,71	2,29	80,00	65,00	2,95	3,00	1,62	1,29	9,29	4,31	7,34	3,68
3	1	40	1,60	67,00	15,00	14,45	3,22	3,72	2,62	2,44	1,54	1,15	4,77	4,87	2,72	2,98	82,00	80,00	2,95	3,29	1,76	1,45	8,97	8,74	6,92	2,80	1,08	1,29
4	1	54	1,69	71,20	15,00	15,22	3,28	3,13	2,84	2,17	1,94	1,57	5,36	4,70	2,70	2,48	79,00	80,00	2,95	2,05	1,56	1,47	9,46	4,62	7,55	2,55	,90	,60
3	1	46	1,64	75,00	15,00	16,17	3,26	3,12	2,72	1,67	1,70	1,16	5,03	4,28	2,73	2,52	80,00	81,00	2,97	2,36	1,67	1,79	9,19	11,10	7,20	5,88	1,02	,51
4	1	49	1,67	74,00	15,00	13,55	3,33	3,69	2,79	1,99	1,81	1,01	5,23	4,69	2,77	3,05	80,00	84,00	3,02	3,29	1,63	1,66	9,35	4,17	7,41	3,98
4	1	45	1,65	67,00	15,00	13,08	3,33	2,90	2,74	1,49	1,71	,95	5,10	3,85	2,79	2,49	81,00	88,00	3,04	2,63	1,68	1,90	9,24	5,38	7,27	5,69	1,08	,40
3	1	32	1,58	46,00	15,00	13,40	3,31	2,65	2,57	1,97	1,37	1,00	4,64	3,65	2,84	2,29	83,00	88,00	3,07	2,48	1,86	1,69	8,86	8,15	6,78	4,14
	1	35	1,60	81,00	15,00	15,20	3,34	2,48	2,62	1,35	1,46	1,09	4,77	3,57	2,85	2,28	82,00	92,00	3,08	2,46	1,81	1,88	8,97	1,93	6,92	2,91
5	1	56	1,73	78,00			3,44	2,82	2,93	2,02	2,03	1,54	5,63	4,36	2,83	2,03	78,00	78,00	3,09	2,11	1,54	1,42					,90	,48
5	0	65	1,64	76,00			3,51	3,02	3,34	2,20	2,37	1,50	6,02	4,52	2,65	2,31	75,00	82,00	3,12	2,36			11,76	4,21	7,26	4,07	,97	,70
3	1	43	1,66	79,00	15,00	15,43	3,42	2,22	2,76	1,47	1,69	,98	5,17	3,20	2,88	1,48	81,00	67,00	3,13	1,86	1,69	1,55	9,29	3,70	7,34	3,99	1,07	,49
4	1	57	1,75	68,00			3,51	3,32	2,98	2,45	2,08	2,12	5,76	5,43	2,89	2,35	78,00	71,00	3,15	2,06	1,52	1,30	9,78	3,75	7,97	2,15
3	0	74	1,69	74,60	16,00	16,05	3,59	3,50	3,53	2,49	2,61	1,61	6,42	5,11	2,63	2,90	74,00	83,00	3,16	3,32	1,22	1,17	11,05	14,42	6,45	7,36	,92	,88
4	1	27	1,59	82,00			3,48	3,42	2,59	1,76	1,31	,82	4,70	4,24	3,01	2,99	84,00	88,00	3,25	3,09	1,90	1,75					1,28	,94
4	1	48	1,72	58,70	15,00	13,05	3,58	3,94	2,90	3,32	1,88	2,05	5,56	5,99	2,99	3,23	80,00	82,00	3,26	3,57	1,61	1,52	9,62	7,43	7,76	4,71
4	0	61	1,64	63,00	16,00	15,13	3,65	2,48	3,30	2,39	2,26	1,77	6,02	4,26	2,79	1,60	76,00	64,00	3,27	1,79	1,36	1,21	12,20	4,57	7,76	2,49	1,04	,62
4	1	49	1,74	79,00			3,63	2,73	2,95	2,14	1,95	1,39	5,69	4,13	3,02	1,90	80,00	82,00	3,29	2,09	1,59	1,78	9,73	4,79	7,90	4,88	1,00	,75
3	1	39	1,68	81,00			3,61	2,85	2,80	1,66	1,66	,91	5,30	3,76	3,06	2,06	82,00	73,00	3,32	2,56	1,72	1,98	9,40	3,78	7,48	4,00
4	1	32	1,64	82,00	15,00	15,68	3,59	2,85	2,71	1,31	1,48	,83	5,03	3,68	3,08	2,41	83,00	87,00	3,33	2,58	1,81	1,93	9,19	8,29	7,20	5,27	1,23	,48
4	1	35	1,68	86,40			3,66	3,38	2,80	1,62	1,63	1,36	5,30	4,74					3,37	2,74	1,73	1,66	9,40	5,52			1,17	,26
3	1	26	1,62	73,00			3,62	3,32							3,13	2,96	84,00	89,00	3,38	3,06
3	1	46	1,74	91,00	15,00	15,46	3,72	2,07	2,94	1,63	1,89	1,20	5,69	3,27	3,12	1,71	80,00	83,00	3,39	1,57	1,62	2,08	9,73	4,25	7,90	4,08
4	1	36	1,68	115,00			3,68	2,32	2,80	1,12	1,62	1,01	5,30	3,33	3,14	1,97	82,00	85,00	3,40	2,24	1,74	2,09	9,40	7,10	7,48	5,09	1,18	,11
4	0	62	1,67	72,00	16,00	17,75	3,80	3,41	3,38	1,70	2,32	1,02	6,26	4,43	2,89	2,23	76,00	72,00	3,40	2,56	1,35	1,52	12,12	5,30	7,66	8,72	1,06	,68
4	1	34	1,67	78,40	15,00	13,92	3,69	3,10	2,77	1,51	1,57	,73	5,23	3,83	3,15	2,20	83,00	78,00	3,41	2,43	1,77	1,85	9,35	4,67	7,41	3,74	1,20	,78
4	1	31	1,70	49,00	15,00	11,53	3,85	3,55	2,84	1,99	1,61	1,43	5,43	4,99	3,29	2,79	83,00	82,00	3,56	3,02	1,76	1,86	9,51	5,34	7,62	4,28	1,23	,56
4	1	31	1,69	54,00	15,00	12,92	3,85	2,77	2,82	2,53	1,55	1,65	5,36	4,43	3,30	2,68	83,00	97,00	3,57	2,25	1,78	1,82	9,46	3,67	7,55	3,76
	1	30	1,69	89,40			3,88	2,64	2,82	1,16	1,54	,88	5,36	3,52	3,33	2,17	83,00	82,00	3,60	2,41	1,79	2,03	9,46	7,54	7,55	5,64
4	0	65	1,73	74,00	16,00	17,21	4,08	4,50	3,54	3,02	2,47	2,02	6,74	6,52	3,06	3,06	76,00	72,00	3,64	4,00	1,32	1,41	11,85	7,42	7,36	6,73
4	0	59	1,71	75,00	16,00	17,61	4,07	4,23	3,46	3,15	2,35	2,12	6,58	6,34	3,09	2,74	76,00	65,00	3,65	3,84	1,36	1,67	12,20	7,78	7,76	8,62	1,11	1,03
2	1	37	1,75	61,00	15,00	12,75	3,99	2,80	2,96	1,69	1,76	1,15	5,76	3,95	3,39	2,36	82,00	84,00	3,67	2,41	1,69	1,84	9,78	4,82	7,97	4,69	1,20	,54
3	0	60	1,73	67,00	16,00	15,20	4,22	3,57	3,50	2,61	2,36	1,47	6,74	5,04	3,21	2,64	76,00	74,00	3,79	3,30	1,37	1,84	12,29	6,40	7,86	5,19	1,14	1,14
	1	23	1,70	69,00			4,04	4,15	2,83	2,58	1,48	1,07	5,43	5,22	3,49	3,49	84,00	85,00	3,83	3,35	1,85	1,74	9,51	4,49	7,62	6,76
4	0	62	1,76	90,00			4,29	3,32	3,60	2,73	2,48	2,37	6,98	5,69	3,22	2,58	76,00	85,00	3,83	2,60	1,33	1,32	11,94	5,53	7,46	4,30	1,12	,36
3	0	62	1,75	88,40	16,00	19,22	4,32	4,23	3,55	2,51	2,40	1,89	6,90	6,12	3,27	3,48	76,00	82,00	3,87	3,92	1,36	1,48	12,20	8,96	12,20	8,96	1,15	,62
3	0	54	1,77	82,00	16,00	16,30	4,64	3,12	3,54	1,78	2,28	1,18	7,06	4,30	3,56	2,58	77,00	83,00	4,19	2,11	1,43	1,81	12,83	5,60	8,47	5,10
3	0	55	1,78	70,00	16,00	15,93	4,67	3,83	3,57	3,32	2,31	2,04	7,14	5,87	3,57	2,63	77,00	69,00	4,21	3,50	1,42	1,19	12,74	5,08	8,37	7,95
3	0	59	1,81	75,00	16,00	15,95	4,74	5,13	3,68	3,40	2,44	1,76	7,38	6,89	3,58	3,64	77,00	71,00	4,25	4,89	1,38	1,34	12,38	6,71	7,96	8,77	1,24	1,64
3	0	58	1,80	86,00			4,73	4,11	3,63	2,34	2,38	1,27	7,60	5,39	3,60	3,17	77,00	77,00	4,26	3,06	1,40	1,48	12,56	9,40	8,17	5,99	1,25	1,07
3	0	39	1,70	80,40	16,00	19,61	4,63	4,92	3,24	2,37	1,86	1,02	6,50	5,95	3,69	3,76	80,00	77,00	4,26	4,37	1,58	1,39	14,17	14,03	9,98	4,81	1,38	1,35
4	0	58	1,81	93,00			4,77	3,98	3,67	2,49	2,42	1,61	7,38	5,58	3,61	3,27	77,00	82,00	4,28	3,37	1,39	1,63	12,47	8,99	8,06	4,25	1,25	,88
1	0	63	1,84	85,00	16,00	15,87	4,81	6,40	3,78	4,39	2,57	2,31	7,62	8,70	3,60	4,83	76,00	75,00	4,30	5,94	1,35	1,34	12,03	14,16	7,56	10,40	1,21	2,08
4	0	38	1,71	57,60	16,00	14,58	4,72	4,30	3,25	2,72	1,85	,75	6,58	5,05	3,76	3,04	80,00	71,00	4,34	3,19	1,59	1,52	14,26	10,38	10,08	6,64
	0	56	1,82	87,00			4,88	4,96	3,67	3,11	2,39	1,92	7,46	6,88	3,71	3,83	77,00	77,00	4,40	4,45	1,41	1,31
	0	49	1,79	112,00	16,00	18,38	4,90	2,06	3,54	1,59	2,19	1,12	7,22	3,18	3,79	1,70	78,00	94,00	4,45	1,69	1,47	2,48	13,28	5,35	8,97	3,78
5	0	52	1,81	93,00	16,00	15,40	4,93	2,71	3,61	1,91	2,29	1,34	7,38	4,05	3,79	1,86	78,00	73,00	4,47	2,29	1,44	1,80	13,01	7,98	8,67	3,72	1,32	,57
5	0	55	1,83	111,00	16,00	17,51	4,97	5,30	3,69	2,65	2,38	1,86	7,54	7,16	3,78	3,80	77,00	78,00	4,48	4,45	1,41	1,68	12,74	5,83	8,37	9,28	1,31	,79
2	0	59	1,85	105,00			5,04	4,13	3,75	2,67	2,45	1,83	7,70	5,95	3,81	3,06	77,00	74,00	4,53	3,80	1,40	1,52	12,56	4,86	8,17	4,12	1,30	,84
4	0	49	1,81	101,00			5,02	2,67	3,59	1,97	2,22	1,28	7,38	3,95	3,87	2,19	78,00	82,00	4,56	2,41	1,47	1,79	13,28	9,05	8,97	5,07	1,37	,69
3	0	52	1,83	71,00			5,06	2,55							3,87	2,17	78,00	85,00	4,58	2,34
5	0	45	1,81	56,20	16,00	10,85	5,07	3,68	3,53	2,91	2,12	1,31	7,30	4,99	3,94	2,94	79,00	83,00	4,63	2,81	1,51	1,80	13,63	4,48	9,38	8,02	1,41	1,60
5	0	45	1,80	97,00	16,00	16,48	5,07	4,56	3,53	2,05	2,12	1,33	7,30	5,89	3,94	3,48	79,00	76,00	4,63	4,31	1,51	1,64	13,63	7,67	9,38	8,26
5	0	53	1,85	65,00	16,00	12,21	5,15	4,07	3,72	4,23	2,36	2,52	7,70	6,59	3,93	3,25	78,00	80,00	4,66	3,23	1,43	1,41	12,92	4,32	8,57	3,07
4	0	42	1,81	89,00			5,13	3,47	3,55	2,26	2,13	1,50	7,38	4,97	3,99	2,79	79,00	80,00	4,68	2,96	1,50	1,61					1,42	,76
4	0	43	1,80	74,00	16,00	14,00	5,13	3,97	3,51	2,34	2,07	1,21	7,30	5,19	4,00	3,45	79,00	87,00	4,69	3,40	1,52	1,94	13,81	2,46	9,58	2,14
4	0	35	1,76	90,00			5,11	1,98	3,34	1,42	1,85	1,22	6,98	3,19	4,06	1,74	81,00	88,00	4,72	1,85	1,61	2,03	14,52	2,26	10,39	2,48	1,49	,20
5	0	49	1,83	112,00			5,20	1,63	3,62	1,25	2,20	1,04	7,54	2,67	4,02	1,41	79,00	87,00	4,73	1,52	1,48	2,36	13,45	9,96	9,18	3,67	1,42	,21
4	0	38	1,78	93,00	16,00	18,35	5,17	3,50	3,41	1,87	1,92	1,37	7,14	4,87	4,09	3,19	81,00	91,00	4,77	3,38	1,58	2,22	14,35	5,33	10,19	5,43	1,49	,50
	0	27	1,73	54,00	16,00	11,01	5,15	4,30	3,20	3,23	1,63	1,59	6,74	5,89	4,17	3,86	82,00	90,00	4,80	3,90	1,69	1,67	15,24	3,49	11,20	5,46
4	0	46	1,84	88,00			5,29	3,80	3,63	2,12	2,19	1,20	7,62	5,00	4,09	3,29	79,00	86,00	4,82	3,32							1,44	,92
2	0	42	1,82	94,00	16,00	17,51	5,28	4,08	3,55	2,19	2,08	1,41	7,46	5,48	4,12	3,29	80,00	82,00	4,83	3,49
4	0	53	1,90	93,80	16,00	15,59	5,46	5,47	3,83	2,89	2,42	1,46	8,10	6,93	4,14	3,97	78,00	81,00	4,93	4,38	1,43	1,45	12,92	5,27	8,57	4,86	1,41	1,43
3	0	39	1,82	110,00	16,00	17,26	5,36	3,93	3,52	1,41	2,01	,86	7,46	4,79	4,20	3,05	80,00	78,00	4,93	3,70	1,56	2,08	14,17	6,21	9,98	5,09
4	0	42	1,84	73,80	16,00	15,19	5,40	5,61	3,59	4,10	2,10	1,94	7,62	7,55	4,20	4,59	80,00	82,00	4,95	4,95	1,53	1,50	13,90	8,31	9,68	8,00
4	0	42	1,84	82,80	16,00	15,50	5,40	6,57			2,10	1,92	7,62	8,48	4,20	4,96	80,00	75,00	4,95	6,05	1,53	1,33	13,90	11,24	9,68	9,18
4	0	38	1,82	88,00	16,00	14,24	5,39	4,39	3,51	2,28	1,99	1,25	7,46	5,63	4,23	3,51	80,00	81,00	4,96	3,95	1,57	1,49	14,26	7,93	10,08	9,07	1,52	1,03
5	0	55	1,87	78,00	16,00	13,68	5,53	4,85	3,68	2,87	2,19	1,14	7,86	5,99	4,28	3,63	79,00	75,00	5,05	4,17	1,51	1,43	13,72	6,30	9,48	6,05	1,49	1,73
3	0	38	1,84	112,00	16,00	17,77	5,54	2,71	3,55	1,68	1,99	,95	7,62	3,66	4,35	2,20	81,00	82,00	5,10	2,17	1,57	2,13	14,35	10,20	10,19	5,58	1,56	,73
5	0	50	1,91	88,00	16,00	13,63	5,63	4,15	3,82	3,11	2,35	1,55	8,18	5,70	4,30	3,13	78,00	76,00	5,11	3,63	1,46	1,66	13,28	3,53	8,97	5,64	1,47	1,56
	0	40	1,87	86,40	16,00	15,46	5,64	6,19	3,65	2,58	2,10	1,19	7,86	7,39	4,39	5,24	80,00	85,00	5,18	6,08	1,54	1,83	14,08	7,28	9,88	9,63
5	0	35	1,85	98,00			5,66	3,15							4,45	2,61	81,00	83,00	5,22	2,92
2	0	35	1,85	105,00	16,00	19,38	5,66	5,79	3,55	2,26	1,96	1,32	7,70	7,11	4,45	4,32	81,00	76,00	5,22	5,00	1,59	1,74	14,52	9,22	10,39	5,87	1,59	,94
4	0	33	1,84	88,20	16,00	16,46	5,65	4,57	3,51	2,36	1,91	1,25	7,62	5,83	4,47	3,60	81,00	79,00	5,23	3,06	1,61	1,59	14,70	4,83	10,59	5,57	1,60	1,11
3	0	34	1,86	74,00	16,00	13,20	5,77	4,86	3,56	3,55	1,93	1,59	7,78	6,45	4,55	4,20	81,00	92,00	5,34	4,14	1,60	1,98	14,70	6,01	10,59	5,72	1,63	1,96
5	0	41	1,91	101,00	16,00	15,35	5,85	5,49	3,75	2,45	2,17	1,29	8,18	6,78	4,53	4,15	80,00	76,00	5,37	4,83	1,53	1,68	13,99	7,71	9,78	9,61	1,58	1,16
4	0	39	1,90	62,00	16,00	11,52	5,85	4,95	3,71	4,31	2,12	2,37	8,10	7,32	4,55	4,20	80,00	85,00	5,38	4,20	1,54	1,59	14,17	4,04	9,98	7,39
3	0	27	1,84	75,00			5,79	4,80	3,47	3,58	1,80	2,09	7,62	6,89	4,61	4,23	82,00	88,00	5,39	4,80							1,67	1,49
4	0	27	1,84	83,00	16,00	12,20	5,82	4,08	3,46	2,10	1,77	,95	7,62	5,04	4,64	3,08	82,00	76,00	5,43	3,57	1,66	1,93	15,24	5,34	11,20	3,75	1,69	1,15
3	0	30	1,86	66,00	16,00	13,35	5,86	5,70	3,53	4,41	1,87	2,11	7,78	7,81	4,64	4,78	82,00	85,00	5,44	4,36	1,63	1,83	14,97	6,60	10,89	7,19	1,66	2,30
3	0	34	1,89	101,00	16,00	19,28	5,93	4,24	3,64	1,94	1,99	1,20	8,02	5,44	4,65	3,21	81,00	76,00	5,48	3,91	1,59	1,73	14,61	13,42	10,49	7,65	1,65	,74
3	0	31	1,89	88,60	16,00	16,54	5,95	5,00	3,59	3,56	1,91	1,95	7,94	6,95	4,70	3,91	82,00	78,00	5,52	4,64			14,88	6,65	10,79	6,49
4	0	33	1,90	70,80	16,00	12,79	6,02	3,90	3,65	2,67	1,99	1,19	8,10	5,09	4,72	3,41	81,00	87,00	5,57	3,22	1,59	1,53	14,70	9,10	10,59	8,11
4	0	38	1,45	65,00	16,00	16,28	3,13	1,73							2,64	1,54	80,00	89,00	2,88	1,54
